# Supplementary material for: Regulation of VEGFR2 and AKT Signaling by Musashi-2 in Lung Cancer
Source: Cancers (Basel). 2023 Apr 28;15(9):2529. doi: 10.3390/cancers15092529 (PMC10177017; doi:10.3390/cancers15092529)
Supplement: Supplementary file 1 [file cancers-15-02529-s001.zip]

Archive with 13 entries (13 files):
- figS2.pdf
- figureS3.pdf
- Fig_legends.pdf
- Supp Table S2.pdf
- Supp Table S3.pdf
- Supp Table S4.pdf
- Supp table S5.xlsx
- Supp Table S8_adeno.pdf
- Suppl table S6xlsx.xlsx
- Suppl table S7.xlsb
- Supplementary Figure S1.pdf
- Supplementary Figure S4.pdf
- Supplementary table S1.xlsx
